# Supplementary material for: Transmission Patterns of Seasonal Influenza in China between 2010 and 2018
Source: Viruses. 2022 Sep 17;14(9):2063. doi: 10.3390/v14092063 (PMC9501233; doi:10.3390/v14092063)
Supplement: Supplementary file 1 [file viruses-14-02063-s001.zip]

Archive with 1 entries (1 files):
- viruses-1882842-supplementary.pdf
